# Supplementary material for: Renal Ischemia–Reperfusion and Uremic Toxins Modulate the Aortic Adenosinergic Axis in Acute Kidney Injury
Source: Int J Mol Sci. 2026 Jul 15;27(14):6296. doi: 10.3390/ijms27146296 (PMC13410169; doi:10.3390/ijms27146296)
Supplement: Supplementary file 1 [file ijms-27-06296-s001.zip]

Archive with 1 entries (1 files):
- ijms-4387306-supplementary.pdf
